# Supplementary material for: Use of Targeted Amplicon Sequencing in Peanut to Generate Allele Information on Allotetraploid Sub-Genomes
Source: Genes (Basel). 2020 Oct 18;11(10):1220. doi: 10.3390/genes11101220 (PMC7650781; doi:10.3390/genes11101220)
Supplement: Supplementary file 1 [file genes-11-01220-s001.zip]

Archive with 5 entries (4 files):
- genes-942386-supplementary/
- genes-942386-supplementary/Supplementary tables_Oct2020_rev.docx
- genes-942386-supplementary/Supplementary_figures.docx
- Supplementary tables_Oct2020_rev.docx
- Supplementary_figures.docx
